# Supplementary material for: Estimating mortality and disability in Peru before the COVID-19 pandemic: a systematic analysis from the Global Burden of the Disease Study 2019
Source: Front Public Health. 2023 Jun 22;11:1189861. doi: 10.3389/fpubh.2023.1189861 (PMC10325574; doi:10.3389/fpubh.2023.1189861)
Supplement: Supplementary file 3 [file Table_2.xlsx]

## Sheet: Sup_Tab1
	Statement of Guidelines for Accurate and Transparent Health Estimates Reporting (GATHER) compliance. GBD 2019
#	GATHER checklist item	Description of complianc	Reference
Objectives and funding
1	Define the indicators, populations, and time periods for which estimates were made.	Narrative provided in paper describing indicators, definitions, and populations	Main text (Methods)
2	List the funding sources for the work.	Funding sources listed in paper	Summary (Funding)
Data Inputs
For all data inputs from multiple sources that are synthesized as part of the study:
3	Describe how the data were identified and how the data were accessed.	Narrative description of data seeking methods provided	Main text (Methods)
4	Specify the inclusion and exclusion criteria. Identify all ad-hoc exclusions.	Narrative about inclusion and exclusion criteria by data type provided	Main text (Methods)
5	Provide information on all included data sources and their main characteristics. For each data source used, report reference information or contact name/institution, population represented, data collection method, year(s) of data collection, sex and age range, diagnostic criteria or measurement method, and sample size, as relevant.	An interactive, online data source tool that provides metadata for data sources by component, geography, cause, risk, or impairment has been developed	Online data citation tools
6	Identify and describe any categories of input data that have potentially important biases (e.g., based on characteristics listed in item 5).	Summary of known biases by cause included in methods	Main text (Methods)
For data inputs that contribute to the analysis but were not synthesized as part of the study:
7	Describe and give sources for any other data inputs.	Included in online data source tool, http://ghdx.healthdata.org/gbd-2019/data-input-sources?components=5&causes=295&locations=123	Online data tools
For all data inputs:
8	Provide all data inputs in a file format from which data can be efficiently extracted (e.g., a spreadsheet as opposed to a PDF), including all relevant meta-data listed in item 5. For any data inputs that cannot be shared due to ethical or legal reasons, such as third-party ownership, provide a contact name or the name of the institution that retains the right to the data.	Downloads of input data available through online tools, including data visualization tools and data query tools, available in tools will be made available upon request http://ghdx.healthdata.org	Online data visualization tools, data query tools, and the Global Health Data Exchange, http://ghdx.healthdata.org
Data analysis
9	Provide a conceptual overview of the data analysis method. A diagram may be helpful.	Flow diagrams of the overall methodological processes, as well as cause-specific modelling processes, have been provided in tools	Main text (Methods) and the Global Health Data Exchange, http://ghdx.healthdata.org/gbd-2019
10	Provide a detailed description of all steps of the analysis, including mathematical formulae. This description should cover, as relevant, data cleaning, data pre-processing, data adjustments and weighting of data sources, and mathematical or statistical model(s).	Flow diagrams and corresponding	Main text (Methods) and the Global Health Data Exchange, http://ghdx.healthdata.org/gbd-2019
		methodological write-ups for each cause, as well as the demographics and causes of death databases and modelling processes, have been provided
11	Describe how candidate models were evaluated and how the final model(s) were selected.	Provided in the methodological write-ups	Main text (Methods) and the Global Health Data Exchange, http://ghdx.healthdata.org/gbd-2019
12	Provide the results of an evaluation of model performance, if done, as well as the results of any relevant sensitivity analysis.	Provided in the methodological write-ups	Main text (Methods) and the Global Health Data Exchange, http://ghdx.healthdata.org/gbd-2019
13	Describe methods for calculating uncertainty of the estimates. State which sources of uncertainty were, and were not, accounted for in the uncertainty analysis.	Provided in the methodological write-ups	Main text (Methods) and the Global Health Data Exchange, http://ghdx.healthdata.org/gbd-2019
14	State how analytic or statistical source code used to generate estimates can be accessed.	Access statement provided	Code is provided in an online repository
			http://ghdx.healthdata.org/gbd-2019/code
Results and Discussion
15	Provide published estimates in a file format from which data can be efficiently extracted.	Results are available through online data visualization tools, the Global Health Data Exchange, and the online data query tool (http://ghdx.healthdata.org/gbd-2019)	Main text, appendix, and online data tools (data visualization tools, data query tools, and the Global Health Data Exchange, http://ghdx.healthdata. org/gbd-2019)
16	Report a quantitative measure of the uncertainty of the estimates (e.g. uncertainty intervals).	Uncertainty intervals are provided with all results	Main text, appendix, and online data tools (data visualization tools, data query tools, and the Global Health Data Exchange, http://ghdx.healthdata.org/gbd-2019)
17	Interpret results in light of existing evidence. If updating a previous set of estimates, describe the reasons for changes in estimates.	Discussion of methodological changes between GBD rounds provided in the narrative of the Article and appendix	Main text (Methods and Discussion)
18	Discuss limitations of the estimates. Include a discussion of any modelling assumptions or data limitations that affect interpretation of the estimates.	Discussion of limitations provided in the narrative of the main paper	Main text (Limitations)

## Sheet: Sup_Tab2
	GBD data input sources from Peru, GBD 2019
	Provider	Data collection method	Years	Sex	Representativeness
Mortality and Causes of Death
	National Institute of Statistics and Informatics (Peru), CRED, DHS, Department of Peace and Conflict Research, Uppsala University, IARC, International Institute for Strategic Studies, IPUMS, London School of Hygiene and Tropical Medicine, Los Angeles Times, Malaria Atlas Project, START, PAHO, PRIO, UNODC, UNFPA, UNSD, World Bank, WHO	Census, Living Standards Measurement Study, Living Standards Measurement Study, Other survey, Police Records, Sibling History, Standard demographic and health survey, Surveilance, Survey - cohort, Survey - cross-sectional, Vital Registration, Vital registration - sample, Vital Registry, World Fertility Survey	1949, 1950, 1950, 1951, 1952, 1953, 1954, 1955, 1956, 1957, 1958, 1959, 1960, 1961, 1962, 1963, 1964, 1965, 1966, 1967, 1968, 1969, 1970, 1971, 1972, 1973, 1974, 1975, 1976, 1977, 1978, 1979, 1980, 1981, 1982, 1983, 1984, 1985, 1986, 1987, 1988, 1989, 1990, 1991, 1992, 1993, 1994, 1995, 1996, 1997, 1998, 1999, 2000, 2001, 2002, 2003, 2004, 2005, 2006, 2007, 2008, 2009, 2010, 2011, 2012, 2013, 201…	Males, females, both sexes	Nationally and subnationally representative, Nationally representative only, Nationally representative only, Not representative, Representative for subnational location only
Nonfatal Health Outcomes
	National Institute of Statistics and Informatics (Peru), General Directorate of Epidemiology, Ministry of Health (Peru), National Institute of Health (Peru), National Institute of Mental Health "Honorio Delgado - Hideyo Noguchi", International Trachoma Initiative, IPUMS, London School of Hygiene and Tropical Medicine, Malaria Atlas Project, Pew Research Center, RAAB Repository, United Nations Pop…	Case notifications - general, Case notifications - infectious, Case notifications - infectious, Case notifications - other/unknown, Census - national, Facility - inpatient, Facility - other/unknown, Registry - cancer, Registry - other/unknown, Registry - renal, Surveillance - facility, Surveillance - other/unknown, Survey - cohort, Survey - cross-sectional, Survey - longitudinal, Survey - other/u…	1913, 1940, 1940, 1941, 1943, 1946, 1947, 1950, 1958, 1960, 1962, 1965, 1966, 1967, 1968, 1969, 1970, 1971, 1972, 1973, 1974, 1975, 1976, 1977, 1978, 1979, 1980, 1981, 1982, 1983, 1984, 1985, 1986, 1987, 1988, 1989, 1990, 1991, 1992, 1993, 1994, 1995, 1996, 1997, 1998, 1999, 2000, 2001, 2002, 2003, 2004, 2005, 2006, 2007, 2008, 2009, 2010, 2011, 2012, 2013, 2014, 2015, 2016, 2017, 2018, 2019, 2020	Males, females, both sexes	Nationally and subnationally representative, Nationally representative only, Not representative, Representative for subnational location and below, Representative for subnational location only
Covariates
	National Commission for Development and Life without Drugs (DEVIDA) (Peru), National Institute of Health (Peru), National Institute of Statistics and Informatics (Peru), British Geological Survey, Natural Environment Research Council, Department of Peace and Conflict Research, Uppsala University, Euromonitor International, International Institute for Strategic Studies, Pew Research Center, RAAB R…	Case notifications - other/unknown, Facility - other/unknown, Facility - other/unknown, Surveillance - facility, Surveillance - other/unknown, Survey - cohort, Survey - cross-sectional, Survey - other/unknown, Unidentifiable,	1950, 1951, 1951, 1952, 1953, 1954, 1955, 1956, 1957, 1958, 1959, 1960, 1961, 1962, 1963, 1964, 1965, 1966, 1967, 1968, 1969, 1970, 1971, 1972, 1973, 1974, 1975, 1976, 1977, 1978, 1979, 1980, 1981, 1982, 1983, 1984, 1985, 1986, 1987, 1988, 1989, 1990, 1991, 1992, 1993, 1994, 1995, 1996, 1997, 1998, 1999, 2000, 2001, 2002, 2003, 2004, 2005, 2006, 2007, 2008, 2009, 2010, 2011, 2012, 2013, 2014, 201…	Males, females, both sexes	Nationally and subnationally representative, Nationally representative only, Not representative, Representative for subnational location only
CDC: Centers for Disease Control and Prevention ; CRED: Centre for Research on the Epidemiology of Disasters ; CRED: Centre for Research on the Epidemiology of Disasters ; CICRED: Committee for International Cooperation in National Research and Demography ; DHS: Demographic and Health Surveys Program ; FAO: Food and Agriculture Organization of the United Nations ; IHME: Institute for Health Metri…

## Sheet: Sup_Tab3
	Supplementary table 3. All-cause deaths and death rates in Peru by sex and age group in 1990 and 2019.
				Number of deaths
		Total										Female							Male
		1990			2019			% change 1990-2019				1990			2019				1990			2019			% change 1990-2019
		Val	UI 95%		Val	UI 95%		%	UI 95%			Val	UI 95%		Val	UI 95%			Val	UI 95%		Val	UI 95%		%	UI 95%
	All Ages	140428	129556	152158	152433	118652	194458					62782.6	58080.5	67952.5	71105	56197.7	89462.8		77645.6	71331.8	84504.3	81327.5	62453.9	104995
	Under 5	49812.6	44430.5	55927.8	9981.18	7074.15	13752.6	-79.9626	-84.0782	-75.41		23771.3	21268.2	26707.6	4523.59	3276.91	6112.37		26041.3	23165.4	29185.9	5457.59	3797.31	7640.28	-79.0426	-83.6079	-73.822
	5 to 9	2898.48	2706.24	3085.95	1065.39	937.728	1214.32	-63.2432	-65.3494	-60.6501		1381.05	1296.23	1467.8	464.654	417.707	518.734		1517.42	1409.44	1623.63	600.734	520.021	695.584	-60.4109	-63.1044	-57.1587
	10 to 14	2173.68	2020.79	2333.5	913.62	737.848	1126.93	-57.969	-63.4871	-51.7066		962.112	896.949	1032.26	409.318	335.688	498.138		1211.57	1124.37	1303.64	504.302	402.102	629.075	-58.3762	-64.2375	-51.7449
	15 to 19	3058.49	2785.57	3347.43	1538.05	1182.85	1985.23	-49.7122	-57.5364	-40.6938		1151.38	1066.5	1238.32	581.556	470.955	716.316		1907.1	1723.83	2100.97	956.49	711.897	1268.92	-49.8458	-58.7025	-39.6031
	20 to 24	4069.55	3648.27	4541.3	2322.53	1779.15	3006.54	-42.9291	-51.233	-33.7954		1473.96	1292.28	1674.8	715.972	529.632	957.485		2595.59	2355.62	2847.35	1606.56	1249.52	2049.06	-38.1043	-46.9557	-28.0362
	25 to 29	3648.03	3279.84	4053.42	2753.51	2161.63	3492.23	-24.5205	-34.0935	-13.845		1375.97	1183.47	1591.27	829.567	590.334	1148.08		2272.06	2096.04	2453.14	1923.94	1571.29	2344.15	-15.3215	-25.0353	-4.44282
	30 to 34	3324.57	2981.42	3700.87	2928.75	2290.78	3724.63	-11.9059	-23.1648	0.642186		1367.91	1184.13	1572.68	954.074	690.046	1301.86		1956.66	1795.75	2124.06	1974.67	1600.73	2422.77	0.920712	-10.8597	14.0633
	35 to 39	3481.02	3081.35	3917.78	3351.74	2546.41	4373.55	-3.71386	-17.3606	11.6333		1480.51	1282.37	1701.98	1217.5	883.743	1656.1		2000.51	1797.51	2214.68	2134.24	1662.66	2717.45	6.68488	-7.50207	22.7016
	40 to 44	3536.52	3093.76	4019.54	3999.78	2965.31	5333.16	13.0993	-4.15207	32.681		1450.8	1261.22	1662.8	1609.76	1179.45	2172.23		2085.72	1833.8	2355.56	2390.02	1785.85	3160.94	14.5896	-2.61465	34.1906
	45 to 49	4061.09	3511.95	4667.42	4765.66	3450.66	6488.98	17.3491	-1.74513	39.027		1628.23	1414.43	1868.03	2046.22	1497.45	2763.82		2432.86	2095.68	2798.61	2719.43	1953.21	3725.16	11.7792	-6.79808	33.1076
	50 to 54	4570.08	3940.88	5266.7	6002.68	4326.85	8204.8	31.3473	9.79381	55.7863		1795.86	1560.74	2059.75	2645.4	1938.44	3568.28		2774.22	2377.17	3206.74	3357.28	2388.41	4636.51	21.017	0.472799	44.5863
	55 to 59	5450.38	4701.39	6277.9	7351.8	5309.95	10033	34.8858	12.9443	59.8153		2156.51	1880.44	2465.69	3288.84	2428.16	4405.08		3293.88	2818.16	3812.53	4062.95	2881.79	5627.96	23.3486	2.25786	47.6174
	60 to 64	6641.63	5793.66	7569.21	8993.34	6653.48	12014.4	35.4087	14.8407	58.7271		2693.86	2377.51	3044.16	4074.9	3087.88	5330.67		3947.77	3413.88	4524.73	4918.43	3565.6	6683.71	24.5877	4.44404	47.7152
	65 to 69	7251.16	6389.53	8184.81	11054.6	8354.6	14480.4	52.453	30.7545	76.9184		2996.14	2678.94	3343.55	5032.01	3921.96	6410.76		4255.01	3708.65	4840.82	6022.6	4432.64	8069.68	41.5412	19.5218	66.7009
	70 to 74	7555.38	6695.29	8480.23	13174.9	10066	17066.9	74.3776	50.3448	101.255		3076.52	2763.45	3417.59	6039.83	4752.4	7618.97		4478.86	3930.03	5062.83	7135.06	5313.62	9447.9	59.3051	35.2057	86.6131
	75 to 79	8263.36	7388.18	9190.91	15874	12306.8	20250	92.1009	66.5747	120.326		3513.54	3171.56	3883.84	7272.58	5770.7	9086.37		4749.82	4213.57	5313.16	8601.41	6536.13	11163.6	81.0892	55.1209	110.113
	80 to 84	7528.43	6815.17	8271.6	17222.4	13697.6	21431.9	128.765	100.987	159.103		3594.86	3280.82	3931.39	8354.34	6782.81	10202.4		3933.57	3530.73	4351.59	8868.05	6914.75	11229.5	125.445	95.8448	158.056
	85 to 89	7047.92	6467.94	7642.41	18410.7	14972.4	22407.4	161.221	131.487	193.198		3970.49	3642.81	4316.46	9436.94	7627.04	11546.7		3077.42	2820.21	3339.38	8973.71	7345.41	10860.6	191.598	160.456	225.229
	90 to 94	4045.92	3763.96	4331.37	12675.3	10617	15010.4	213.285	182.071	246.55		2080.36	1934.87	2233.46	6820.59	5704.11	8092.47		1965.56	1826.77	2104.8	5854.67	4912.91	6917.89	197.863	168.94	228.673
	95 plus	2009.84	1910.93	2108.44	8052.75	7178.41	9042.42	300.667	275.651	328.867		861.169	821.986	900.205	4787.37	4290.47	5347.94		1148.67	1087.96	1209.2	3265.38	2887.94	3694.49	184.275	165.445	205.533
				Death rate per 100,000
		Total										Female							Male
		1990			2019			% change 1990-2019				1990			2019				1990			2019			% change 1990-2019
		Val	UI 95%		Val	UI 95%						Val	UI 95%		Val	UI 95%			Val	UI 95%		Val	UI 95%
	All Ages	646.243	596.212	700.223	448.392	349.023	572.013					575.099	532.027	622.456	419.202	331.315	527.43		718.069	659.679	781.499	477.46	366.656	616.409
	Under 5	1655.6	1476.72	1858.85	320.596	227.222	441.736	-80.6357	-84.6131	-76.2361		1608.34	1438.98	1807	297.609	215.589	402.135		1701.24	1513.37	1906.67	342.524	238.323	479.512	-79.8663	-84.2521	-74.8509
	5 to 9	103.989	97.0919	110.715	34.6464	30.4949	39.4896	-66.6826	-68.5917	-64.3322		100.276	94.1164	106.574	31.1286	27.9835	34.7516		107.616	99.9578	115.148	37.9648	32.864	43.9591	-64.722	-67.1222	-61.8239
	10 to 14	83.3458	77.4834	89.4738	31.0412	25.0691	38.2885	-62.7562	-67.6458	-57.207		74.4547	69.4119	79.8835	29.299	24.0286	35.6568		92.0775	85.4503	99.075	32.6152	26.0055	40.6848	-64.5785	-69.5665	-58.9353
	15 to 19	130.569	118.918	142.904	53.654	41.2633	69.254	-58.9075	-65.3011	-51.5382		97.8586	90.6441	105.248	42.9243	34.7609	52.8709		163.581	147.86	180.209	63.2701	47.0907	83.9366	-61.3218	-68.1519	-53.4228
	20 to 24	195.086	174.891	217.701	80.9156	61.9847	104.746	-58.5232	-64.5581	-51.8852		138.41	121.349	157.269	51.5591	38.1402	68.9511		254.196	230.695	278.852	108.429	84.3321	138.294	-57.3443	-63.4443	-50.4059
	25 to 29	207.617	186.663	230.689	97.4499	76.5024	123.594	-53.0628	-59.0158	-46.4241		152.795	131.419	176.702	58.4967	41.6272	80.9562		265.255	244.706	286.395	136.7	111.643	166.556	-48.4647	-54.3765	-41.8439
	30 to 34	227.432	203.958	253.175	112.095	87.677	142.556	-50.713	-57.0122	-43.6926		182.908	158.334	210.288	71.9476	52.037	98.1745		274.074	251.535	297.522	153.47	124.408	188.296	-44.004	-50.5404	-36.7118
	35 to 39	285.189	252.445	320.972	136.396	103.624	177.978	-52.1734	-58.9519	-44.5503		237.379	205.61	272.89	96.5684	70.0961	131.358		335.144	301.136	371.023	178.36	138.95	227.098	-46.7812	-53.8582	-38.7914
	40 to 44	351.588	307.57	399.608	178.849	132.593	238.47	-49.1312	-56.8903	-40.3238		284.968	247.732	326.609	139.431	102.159	188.149		419.863	369.151	474.182	220.913	165.069	292.17	-47.3845	-55.2841	-38.3844
	45 to 49	499.839	432.251	574.466	243.531	176.333	331.595	-51.2781	-59.2058	-42.2777		399.044	346.647	457.813	202.641	148.295	273.706		601.528	518.159	691.959	287.126	206.226	393.314	-52.2671	-60.2002	-43.1593
	50 to 54	681.544	587.71	785.431	350.803	252.865	479.496	-48.5282	-56.9745	-38.9512		534.965	464.926	613.576	300.217	219.986	404.951		828.493	709.917	957.66	404.509	287.773	558.64	-51.1753	-59.4639	-41.6661
	55 to 59	931.492	803.485	1072.92	514.151	371.354	701.666	-44.8034	-53.7821	-34.6021		734.985	640.894	840.36	447.009	330.027	598.724		1129.14	966.065	1306.93	585.318	415.157	810.776	-48.1625	-57.0259	-37.9635
	60 to 64	1471.56	1283.68	1677.08	784.934	580.713	1048.61	-46.6598	-54.7619	-37.4742		1196.72	1056.18	1352.34	690.497	523.245	903.289		1745.04	1509.04	2000.07	885.241	641.752	1202.96	-49.2709	-57.4729	-39.854
	65 to 69	2165.56	1908.23	2444.39	1222	923.538	1600.7	-43.571	-51.6025	-34.5153		1747.55	1562.53	1950.18	1080.4	842.067	1376.43		2604.19	2269.79	2962.71	1372.28	1010	1838.72	-47.305	-55.5027	-37.9381
	70 to 74	3165.36	2805.02	3552.83	1923.68	1469.75	2491.95	-39.2271	-47.6028	-29.8601		2517.17	2261.02	2796.24	1718.81	1352.43	2168.2		3845.57	3374.34	4346.96	2139.56	1593.38	2833.1	-44.3629	-52.7796	-34.8257
	75 to 79	4985.51	4457.48	5545.12	3229.04	2503.42	4119.2	-35.2314	-43.8378	-25.7149		4067.24	3671.36	4495.9	2865.62	2273.83	3580.31		5985.06	5309.36	6694.9	3616.88	2748.43	4694.29	-39.5682	-48.2342	-29.8826
	80 to 84	7179.73	6499.5	7888.47	5183.5	4122.61	6450.46	-27.8037	-36.5703	-18.2293		6204.08	5662.09	6784.85	4754.85	3860.42	5806.67		8384.77	7526.09	9275.83	5664.57	4416.88	7172.99	-32.4421	-41.3124	-22.67
	85 to 89	11945.6	10962.5	12953.2	8682.39	7060.95	10567.2	-27.317	-35.5902	-18.4197		12262.6	11250.5	13331.1	8210.9	6636.13	10046.6		11560	10593.8	12544	9240.4	7563.71	11183.4	-20.0655	-28.6024	-10.8465
	90 to 94	18030.7	16774.2	19302.9	13758.7	11524.5	16293.4	-23.6931	-31.296	-15.5908		18717.2	17408.2	20094.7	13380.7	11190.4	15876		17357	16131.4	18586.5	14226.9	11938.4	16810.5	-18.0339	-25.9929	-9.55551
	95 plus	28591.9	27184.8	29994.7	23956.4	21355.3	26900.6	-16.2126	-21.4439	-10.3153		29580.2	28234.3	30921	23986.7	21497.1	26795.4		27893.2	26419	29363.1	23912.1	21148.1	27054.5	-14.2727	-19.9512	-7.86227

## Sheet: Sup_Tab4
	Supplementary table 4. Percent of total deaths and all-ages rate death by sex and GBD level in 1990 and 2019.
	Cause of death by both sexes
		Percent of total deaths								All-ages rate per 100,000
		1990				2019				1990				2019				% change 1990-2019
		Val	UI 95%			Val	UI 95%			Val	UI 95%			Val	UI 95%			%	UI 95%
	Level 1
	Non-communicable diseases	44.8547	42.6765	47.2077		70.9006	69.3307	73.1994		289.939	261.324	319.616		317.874	245.617	403.275		9.63499	-6.01076	26.1747
	Communicable, maternal, neonatal, and nutritional diseases	40.7278	38.4051	43.208		20.2575	18.2301	21.8262		263.152	240.646	290.364		90.7906	70.1523	116.049		-65.4988	-70.8484	-60.0331
	Injuries	14.4175	13.4493	15.3374		8.84197	8.19014	9.44645		93.1519	84.5083	102.817		39.7266	29.9326	52.2409		-57.3528	-64.5802	-49.1903
	Level 2
	Neoplasms	11.0117	10.1753	11.9292		21.8876	20.1488	23.1342		71.1987	62.0608	81.2802		98.2344	76.1825	125.964		37.9722	22.7546	54.9746
	Cardiovascular diseases	15.2822	13.7192	16.6607		19.1849	16.4608	21.6312		98.784	85.7465	112.4		85.9393	64.7992	110.049		-13.0028	-24.4293	-2.09179
	Respiratory infections and tuberculosis	20.8345	19.4417	22.3967		13.2166	11.4066	14.4331		134.633	121.473	149.299		59.2304	44.4663	76.0251		-56.0061	-63.3941	-49.0785
	Diabetes and kidney diseases	3.22076	2.9799	3.46427		8.40097	7.42128	9.12321		20.8227	18.3628	23.5204		37.6783	28.427	48.8078		80.9488	54.8077	107.512
	Digestive diseases	7.68274	7.03043	8.36237		7.63162	6.74006	8.70101		49.6547	43.5772	56.0785		34.2662	25.1873	46.5198		-30.991	-42.2007	-17.0452
	Neurological disorders	2.17118	1.10393	4.62925		5.9992	2.51014	13.5732		14.0231	6.96762	29.963		26.7956	10.9851	58.9818		91.0811	57.6597	96.8484
	Chronic respiratory diseases	2.36389	2.10645	3.01649		4.57246	3.70325	5.18324		15.279	13.002	19.4764		20.4768	15.0973	26.4443		34.0189	16.1151	35.7761
	Unintentional injuries	8.31387	7.38987	9.17424		4.04581	3.71812	4.41114		53.7181	46.837	60.9327		18.1748	13.6475	23.8866		-66.1664	-70.8617	-60.7983
	Transport injuries	3.05395	2.75666	3.65233		3.38042	2.87333	3.71885		19.7417	17.207	24.2551		15.1924	10.877	20.1921		-23.0443	-36.7872	-16.751
	Maternal and neonatal disorders	9.76978	8.48901	11.0784		2.88153	2.49894	3.23238		63.1128	54.2078	72.6521		12.9973	8.94735	17.9956		-79.4062	-83.4943	-75.2305
	Other non-communicable diseases	2.6186	2.15614	4.06307		2.59698	2.07527	3.06993		16.9208	13.8436	26.4659		11.6694	8.36701	16.0089		-31.0353	-39.5605	-39.5111
	HIV/AIDS and sexually transmitted infections	0.756797	0.483933	1.22207		1.73712	1.02029	2.87567		4.88458	3.1407	7.81381		7.68702	4.7597	12.2886		57.373	51.549	57.2679
	Self-harm and interpersonal violence	3.04967	2.85369	3.27765		1.41575	1.26323	1.57273		19.692	18.3741	21.2876		6.35946	4.63892	8.38239		-67.7054	-74.7529	-60.6232
	Nutritional deficiencies	2.38918	1.99135	2.87656		0.853134	0.72214	0.972295		15.4361	12.8405	18.9366		3.82469	2.89322	5.0408		-75.2224	-77.4681	-73.3807
	Enteric infections	4.57563	3.31479	6.13642		0.816156	0.530564	1.31765		29.5597	20.9988	40.5099		3.66374	2.12358	5.99279		-87.6057	-89.8871	-85.2066
	Other infectious diseases	1.75978	1.03725	3.29989		0.650376	0.454823	1.03639		11.3733	6.67166	21.2184		2.92707	1.80014	4.84743		-74.2637	-73.0181	-77.1546
	Substance use disorders	0.281662	0.216679	0.326034		0.332373	0.289956	0.432103		1.82115	1.39604	2.17924		1.49516	1.056	2.1041		-17.9004	-24.3578	-3.44807
	Musculoskeletal disorders	0.0747642	0.0547714	0.0858656		0.177599	0.109122	0.209012		0.483167	0.349235	0.572862		0.79603	0.483157	1.07171		64.7524	38.3474	87.0794
	Skin and subcutaneous diseases	0.146836	0.0668057	0.186975		0.11605	0.0929931	0.14725		0.948814	0.428489	1.23001		0.519855	0.374352	0.703105		-45.21	-12.6345	-42.8373
	Neglected tropical diseases and malaria	0.642099	0.220678	1.78964		0.102538	0.0590647	0.193969		4.15226	1.43344	11.6099		0.460296	0.236174	0.917865		-88.9146	-83.524	-92.0942
	Mental disorders	0.00041006	0.000220658	0.000795776		0.000754096	0.000452697	0.00130289		0.00265112	0.00140272	0.00520364		0.00338844	0.00181296	0.00609661		27.8116	29.2463	17.1604
	Cause of death by females
		Percent of total deaths								All-ages rate per 100,000
		1990				2019				1990				2019				% change 1990-2019
		Val	UI 95%			Val	UI 95%			Val	UI 95%			Val	UI 95%			%	UI 95%
	Level 1
	Non-communicable diseases	46.1185	43.6555	48.6782		74.2348	72.1629	76.9903		265.263	238.796	293.231		311.172	244.683	390.577		17.3068	2.46531	33.1977
	Communicable, maternal, neonatal, and nutritional diseases	43.3527	40.728	46.0806		20.695	18.0601	22.8161		249.309	225.697	275.518		86.7197	65.5943	110.382		-65.216	-70.937	-59.9364
	Injuries	10.5288	9.33011	11.9585		5.07018	4.61181	5.57613		60.5264	53.0794	69.4279		21.3103	16.0405	28.1237		-64.7917	-69.7802	-59.4923
	Level 2
	Neoplasms	12.2282	11.2417	13.2965		24.2545	21.9971	25.836		70.3566	61.4111	79.9406		101.792	78.1371	129.736		44.68	27.236	62.2901
	Cardiovascular diseases	15.0485	13.3754	16.7242		19.1574	15.8947	22.081		86.549	74.5154	99.0313		80.2371	59.2405	103.483		-7.29288	-20.499	4.49516
	Respiratory infections and tuberculosis	21.5238	19.5877	23.4733		13.6319	11.2759	15.3796		123.775	108.604	138.944		57.0976	42.4002	72.9704		-53.8698	-60.9589	-47.4821
	Diabetes and kidney diseases	3.53672	3.23335	3.89931		9.43275	8.15026	10.4416		20.3473	17.8601	23.3685		39.5452	29.7164	50.7348		94.3505	66.3841	117.107
	Neurological disorders	2.39333	1.11347	5.31161		6.73945	2.58135	15.3607		13.7545	6.31402	30.3486		28.1508	10.5492	64.01		104.666	67.0754	110.916
	Digestive diseases	7.31006	6.47228	8.22037		6.73352	5.79471	7.85813		42.0392	35.8625	48.3319		28.2496	20.9194	37.7704		-32.8018	-41.6678	-21.852
	Chronic respiratory diseases	2.32751	1.98368	3.12122		4.5508	3.31599	5.34124		13.3863	11.0518	18.4635		19.0595	12.7813	25.025		42.3814	15.6482	35.5375
	Maternal and neonatal disorders	11.1627	9.79554	12.6566		3.02557	2.57619	3.46501		64.1934	55.0173	74.6864		12.7498	8.74223	17.2564		-80.1385	-84.11	-76.8949
	Other non-communicable diseases	2.88933	2.41268	4.13237		2.79306	2.21035	3.35864		16.6166	13.717	23.7707		11.7319	8.28525	16.2944		-29.3968	-39.5988	-31.4518
	Unintentional injuries	6.93975	5.76525	8.316		2.57596	2.28995	2.90707		39.8952	32.9806	48.1041		10.82	8.08001	14.2912		-72.8791	-75.5007	-70.2911
	Transport injuries	1.70275	1.52348	1.87138		1.8509	1.63687	2.0868		9.79311	8.50783	11.1395		7.78134	5.7361	10.3264		-20.5427	-32.5786	-7.29921
	HIV/AIDS and sexually transmitted infections	0.630854	0.355512	1.06488		1.43528	0.819222	2.22411		3.62494	2.02776	6.19992		5.95456	3.4098	8.98014		64.2665	68.1556	44.8429
	Nutritional deficiencies	2.74231	2.12495	3.52884		1.0075	0.822485	1.21527		15.767	12.1866	20.6542		4.22225	3.07642	5.62639		-73.2209	-74.7557	-72.7591
	Enteric infections	4.72259	3.02757	6.83407		0.887746	0.436105	1.8868		27.162	17.5132	39.6792		3.72093	1.70417	7.72333		-86.301	-90.2692	-80.5356
	Self-harm and interpersonal violence	1.8863	1.76294	2.01642		0.643324	0.555628	0.737996		10.8381	10.1341	11.6192		2.70904	1.92532	3.71754		-75.0045	-81.0016	-68.0052
	Other infectious diseases	1.92501	1.02379	3.76572		0.617332	0.391621	1.05718		11.0716	5.8143	22.0869		2.59768	1.4836	4.52578		-76.5374	-74.4837	-79.5092
	Musculoskeletal disorders	0.108835	0.067461	0.130105		0.294984	0.151639	0.358434		0.625849	0.388599	0.763856		1.23708	0.622961	1.72874		97.6635	60.3095	126.318
	Skin and subcutaneous diseases	0.174624	0.0741013	0.227676		0.139478	0.104118	0.187321		1.00424	0.430753	1.33535		0.584412	0.407213	0.82529		-41.8056	-5.46474	-38.1967
	Substance use disorders	0.10103	0.0854617	0.119999		0.138295	0.118117	0.164509		0.581478	0.474139	0.711997		0.581523	0.417196	0.785262		0.00788082	-12.0096	10.29
	Neglected tropical diseases and malaria	0.645415	0.214342	1.88246		0.0897613	0.0508549	0.195303		3.71541	1.21545	10.9495		0.376846	0.192155	0.810738		-89.8572	-84.1906	-92.5957
	Mental disorders	0.000343012	0.000158763	0.000893359		0.000598685	0.000297347	0.00167844		0.00197274	0.000899666	0.00518203		0.00251799	0.00111022	0.00741976		27.6391	23.4039	43.1824
	Cause of death by males
		Percent of total deaths								All-ages rate per 100,000
		1990				2019				1990				2019				% change 1990-2019
		Val	UI 95%			Val	UI 95%			Val	UI 95%			Val	UI 95%			%	UI 95%
	Level 1
	Non-communicable diseases	43.833	41.4939	46.3048		67.9802	66.2451	70.2146		314.851	280.778	348.847		324.549	249.561	418.318		3.08015	-11.118	19.9144
	Communicable, maternal, neonatal, and nutritional diseases	38.6053	35.9542	41.3096		19.8743	18.0263	21.7374		277.128	250.544	306.302		94.8444	72.4754	122.974		-65.7759	-71.0727	-59.8519
	Injuries	17.5617	16.3397	18.777		12.1455	11.1276	12.9407		126.09	113.442	139.964		58.0658	43.3831	76.6226		-53.949	-61.7575	-45.2556
	Level 2
	Neoplasms	10.0282	9.18385	11.0242		19.8152	18.1307	21.1492		72.0488	62.6871	83.2264		94.6917	71.3428	123.591		31.4272	13.8078	48.4996
	Cardiovascular diseases	15.4711	13.9076	16.8225		19.2092	16.544	22.1579		111.136	96.3287	126.837		91.6177	68.8401	120.62		-17.5629	-28.5362	-4.90168
	Respiratory infections and tuberculosis	20.277	18.6526	22.1511		12.8524	11.2358	14.1198		145.596	128.984	163.856		61.3543	46.1198	79.678		-57.8598	-64.2438	-51.3731
	Digestive diseases	7.98409	7.19865	8.8384		8.41786	7.35949	9.6304		57.3433	49.9791	65.7889		40.2577	29.312	55.2924		-29.7954	-41.3515	-15.9549
	Diabetes and kidney diseases	2.96531	2.70366	3.20849		7.49705	6.62714	8.23801		21.3025	18.5649	24.1277		35.8193	26.2431	47.2785		68.146	41.3591	95.9509
	Neurological disorders	1.99153	1.10025	4.07974		5.35056	2.44701	11.9542		14.2943	7.67424	29.5527		25.446	11.1895	54.443		78.0149	45.8062	84.2231
	Unintentional injuries	9.42467	8.23511	10.4799		5.33312	4.91422	5.88639		67.6737	57.9567	77.5436		25.4988	18.9777	33.7683		-62.3209	-67.2554	-56.4525
	Transport injuries	4.14652	3.66708	5.23043		4.72001	3.69829	5.22595		29.7858	25.4708	38.1912		22.5724	15.8754	30.3553		-24.2177	-37.6724	-20.5175
	Chronic respiratory diseases	2.39328	2.07595	3.21764		4.59156	3.73756	5.34238		17.19	14.4135	23.0551		21.8881	15.6785	28.6603		27.3307	8.77685	24.3122
	Maternal and neonatal disorders	8.64358	7.21903	10.211		2.75532	2.34402	3.1311		62.0218	52.0136	73.532		13.2439	9.00791	18.7541		-78.6464	-82.6816	-74.4954
	Other non-communicable diseases	2.39969	1.80864	4.22059		2.42528	1.86881	2.9853		17.228	12.9305	30.6914		11.6072	7.89964	16.4548		-32.6258	-38.907	-46.3864
	Self-harm and interpersonal violence	3.99049	3.71274	4.35236		2.09241	1.82836	2.37214		28.6308	26.5107	31.4546		9.99459	7.26584	13.1902		-65.0915	-72.5928	-58.066
	HIV/AIDS and sexually transmitted infections	0.858655	0.58393	1.31079		2.00222	1.15349	3.50582		6.15631	4.17333	9.37726		9.41221	5.8097	15.51		52.8872	39.2102	65.4003
	Enteric infections	4.45704	2.89439	6.61149		0.753341	0.449101	1.28582		31.9805	20.7612	46.4879		3.60679	1.98492	6.0975		-88.7219	-90.4393	-86.8837
	Nutritional deficiencies	2.10351	1.63873	2.66936		0.717904	0.599405	0.836064		15.1021	11.7265	19.1276		3.42879	2.53263	4.66613		-77.2959	-78.4025	-75.6053
	Other infectious diseases	1.62613	1.03105	2.90187		0.679327	0.488561	1.02711		11.678	7.24959	20.6912		3.25508	2.04851	5.26474		-72.1263	-71.7431	-74.5556
	Substance use disorders	0.427709	0.315458	0.49394		0.502315	0.428788	0.686851		3.07272	2.25118	3.7116		2.40497	1.68778	3.52254		-21.7316	-25.0266	-5.09363
	Neglected tropical diseases and malaria	0.639408	0.224946	1.70659		0.113734	0.0629728	0.229042		4.5933	1.60195	12.2135		0.543396	0.266957	1.10448		-88.1698	-83.3355	-90.9569
	Skin and subcutaneous diseases	0.124372	0.0414107	0.171093		0.0955327	0.0729246	0.128984		0.892854	0.2959	1.24193		0.455568	0.310054	0.634071		-48.9762	4.78357	-48.9447
	Musculoskeletal disorders	0.0472204	0.0386901	0.0546094		0.0747906	0.0611986	0.0892173		0.339117	0.269736	0.401803		0.356833	0.260541	0.477111		5.22411	-3.40886	18.7423
	Mental disorders	0.000464253	0.000217263	0.000898648		0.00089026	0.000472543	0.00160988		0.00333601	0.00155913	0.00640832		0.00425524	0.00206344	0.00772412		27.5549	32.3457	20.5326

## Sheet: Sup_Tab5
		Supplementary table 5. Change in life expectancy in Peru from 1990 to 2019 decomposed into the contribution of major groups of causes of death
		Male					Female
		1990: 67 years					1990: 72 years
		2019: 79 years					2019: 82 years
		Change: + 11.7					Change: + 11.3
		Decreased life expectancy*	Years	Increased life expectancy*	Years		Decreased life expectancy*	Years	Increased life expectancy*	Years
		HIV/AIDS and STIs	-0.1	Respiratory infections &TB	3.1		HIV/AIDS and STIs	-0.1	Respiratory infections &TB	2.8
		Total years lost	-0.1	Cardiovascular diseases	2.2		Total years lost	-0.1	Cardiovascular diseases	2
				Unintentional inj	1.2				Maternal & neonatal	1.3
				Digestive diseases	1				Unintentional inj	0.8
				Maternal & neonatal	0.9				Digestive diseases	0.8
				Enteric infections	0.7				Enteric infections	0.7
				Neoplasms	0.6				Neoplasms	0.5
				Self-harm & violence	0.6				Nutritional deficiencies	0.4
				Nutritional deficiencies	0.3				Self-harm & violence	0.3
				Transport injuries	0.3				Other infectious	0.2
				Chronic respiratory	0.2				NTDs & malaria	0.1
				Other infectious	0.2				Chronic respiratory	0.1
				NTDs & malaria	0.1				Other non-communicable	0.1
				Other non-communicable	0.1				Transport injuries	0.1
				Neurological disorders	0.1				Neurological disorders	0.1
				Substance use disorders	0.1				Total years gained	11.3
				Total years gained	11.8
		* Values less than 0.05 were omitted

## Sheet: Sup_Tab6
	Supplementary table 6. Top ten causes of deaths by sex and age groups in 1990 and 2019.
	Female											Male
		1990			2019			% change 1990-2019					1990			2019			% change 1990-2019
	Under 5	Rate per 100 000	UI 95%		Rate per 100 000	UI 95%		%	UI 95%			Under 5	Rate per 100 000	UI 95%		Rate per 100 000	UI 95%		%	UI 95%
	Neonatal disorders	369.243	304.514	442.692	110.316	76.1914	149.859	-70.1236	-74.9793	-66.1482		Neonatal disorders	438.126	367.427	519.434	141.582	96.2977	200.487	-67.6847	-73.7914	-61.4027
	Congenital birth defects	64.0369	48.1449	127.625	51.4172	27.9187	84.2027	-19.7069	-42.0111	-34.0232		Congenital birth defects	68.2835	49.0102	164.725	53.7213	31.586	89.4644	-21.3261	-35.5521	-45.6886
	Lower respiratory infections	406.644	326.136	501.022	33.8974	20.1286	52.7372	-91.6641	-93.8282	-89.4741		Lower respiratory infections	389.518	312.091	478.441	37.6535	20.8704	59.7704	-90.3333	-93.3127	-87.5073
	HIV/AIDS	3.19202	2.27866	4.35678	18.7408	8.10675	38.8999	487.114	255.768	792.859		Foreign body	164.274	105.083	216.334	20.0753	10.7913	32.8256	-87.7794	-89.7307	-84.8264
	Foreign body	152.971	106.751	208.865	17.1585	9.14334	30.2255	-88.7832	-91.4349	-85.5287		HIV/AIDS	3.18738	2.27617	4.35035	18.6263	8.13788	38.3542	484.377	257.525	781.635
	Diarrheal diseases	160.33	95.8071	252.511	11.77	4.71744	22.7185	-92.6589	-95.0761	-91.003		Diarrheal diseases	188.072	113.435	290.965	12.9846	5.52818	25.8946	-93.0959	-95.1266	-91.1004
	Whooping cough	38.0723	2.77652	114.503	10.1889	0.981569	29.9576	-73.2379	-64.6475	-73.8368		Whooping cough	29.649	2.31158	89.008	8.41825	0.767497	25.8682	-71.607	-66.7977	-70.9372
	Sexually transmitted infections excluding HIV	16.5216	4.91164	35.4804	5.44364	1.6333	12.4456	-67.0515	-66.7462	-64.9225		Sexually transmitted infections excluding HIV	19.1895	5.81103	41.8979	6.36843	1.79828	14.8483	-66.8129	-69.054	-64.5607
	Protein-energy malnutrition	73.4647	47.8141	107.99	4.09743	1.81746	7.83333	-94.4226	-96.1989	-92.7462		Protein-energy malnutrition	65.5337	43.1713	92.1052	4.34219	1.93475	8.25185	-93.3741	-95.5184	-91.0408
	Road injuries	12.5207	8.4003	17.2881	3.73588	1.94119	6.40491	-70.1625	-76.8914	-62.9519		Encephalitis	9.20497	4.79128	14.7664	4.16877	1.77207	7.74925	-54.7117	-63.0148	-47.521
	5-14 years											5-14 years
	Road injuries	5.95418	4.59059	7.52522	3.49098	2.51878	4.56171	-41.3692	-45.1317	-39.381		Road injuries	9.5413	7.30186	12.6162	4.75426	3.36348	6.37084	-50.1718	-53.9366	-49.5029
	Lower respiratory infections	11.2158	8.99379	14.25	3.44836	2.5282	4.80313	-69.2545	-71.8894	-66.2938		Lower respiratory infections	10.9308	8.97165	13.4153	3.55318	2.45309	4.98306	-67.4939	-72.6573	-62.8553
	Leukemia	3.20325	2.42553	4.28151	2.5034	1.55759	3.62548	-21.8481	-35.7836	-15.3225		Foreign body	10.159	6.99248	13.0448	3.04837	2.06448	4.28982	-69.9933	-70.4756	-67.1148
	Foreign body	7.56958	5.82313	9.6371	2.42832	1.70965	3.32764	-67.92	-70.6403	-65.4705		Leukemia	3.61219	2.70549	4.88876	2.93736	1.55153	4.62396	-18.6821	-42.6526	-5.41652
	Congenital birth defects	1.45064	1.05845	2.07747	1.47179	0.84276	2.26831	1.45812	-20.378	9.18616		Drowning	4.59706	3.4456	6.10322	1.79199	1.19648	2.71017	-61.0188	-65.2752	-55.5944
	HIV/AIDS	0.0755787	0.0368253	0.136518	1.33876	1.02369	1.81916	1671.34	2679.85	1232.55		Congenital birth defects	1.51825	1.11537	2.33548	1.53343	0.860171	2.37657	0.999412	-22.8803	1.75951
	Brain and central nervous system cancer	1.42553	0.961625	2.29164	1.28001	0.781223	1.87174	-10.2086	-18.7601	-18.323		Brain and central nervous system cancer	2.00868	1.30275	3.44062	1.40104	0.820825	2.18982	-30.2507	-36.9927	-36.3539
	Drowning	2.44931	1.85896	3.20294	0.895844	0.572893	1.32475	-63.4246	-69.182	-58.6396		HIV/AIDS	0.0817187	0.0400582	0.146838	1.35922	1.04518	1.84218	1563.29	2509.15	1154.57
	Other malignant neoplasms	1.56067	1.25343	1.84255	0.866933	0.655743	1.13711	-44.4511	-47.684	-38.2858		Other malignant neoplasms	1.67438	1.17076	2.08585	0.982959	0.706674	1.38329	-41.2943	-39.6399	-33.6823
	Diarrheal diseases	3.51542	1.19527	7.39649	0.787029	0.290741	1.8182	-77.6121	-75.6756	-75.418		Diarrheal diseases	3.00004	1.47806	5.35162	0.826559	0.386289	1.98607	-72.4484	-73.8652	-62.8884
	15-49 years											15-49 years
	Cervical cancer	7.79029	6.19559	9.8707	5.98983	3.90488	8.68602	-23.1116	-36.9733	-12.0021		Road injuries	31.2063	25.7843	39.0458	22.7714	15.8183	30.6429	-27.0294	-38.6514	-21.5205
	Road injuries	7.64548	6.34664	9.02269	5.9328	4.12588	8.20328	-22.4012	-34.991	-9.08162		HIV/AIDS	4.89499	3.84472	5.88717	10.5684	6.60327	17.3965	115.903	71.7491	195.498
	Maternal disorders	28.1781	23.615	33.314	5.38917	3.51689	7.80581	-80.8746	-85.1074	-76.569		Cirrhosis and other chronic liver diseases	12.5242	9.79347	15.838	9.57707	6.55791	13.4666	-23.5312	-33.0379	-14.9729
	HIV/AIDS	1.39177	1.0976	1.65501	5.07091	2.78684	7.37705	264.351	153.904	345.739		Interpersonal violence	15.2658	12.3497	18.4875	8.57797	6.07617	11.6335	-43.8091	-50.7992	-37.0738
	Lower respiratory infections	8.76698	7.21332	12.0268	4.99071	3.41691	6.98222	-43.0738	-52.6305	-41.9445		Lower respiratory infections	13.6079	11.428	16.4673	8.54368	6.032	11.6296	-37.2152	-47.2173	-29.3776
	Stroke	10.2186	8.53888	12.2291	4.64756	3.19681	6.47946	-54.5185	-62.5617	-47.0161		Ischemic heart disease	13.2115	11.0228	15.8277	7.60109	5.16398	10.8574	-42.4661	-53.1517	-31.4023
	Breast cancer	4.8223	4.04544	5.71435	4.53726	3.13939	6.3848	-5.91097	-22.3969	11.7328		Stroke	11.3431	9.37335	13.3991	6.04468	4.1133	8.46595	-46.7103	-56.117	-36.8169
	Chronic kidney disease	4.36087	3.64522	5.18518	3.83241	2.63001	5.38182	-12.1183	-27.8506	3.7924		Self-harm	6.32152	5.04476	8.99448	6.00706	3.88933	8.28033	-4.97441	-22.9035	-7.93988
	Stomach cancer	3.80067	3.15772	4.58551	3.11292	2.09878	4.36857	-18.0955	-33.5349	-4.73104		Tuberculosis	44.4142	37.5224	51.986	5.07495	3.59762	7.02379	-88.5736	-90.4121	-86.4891
	Cirrhosis and other chronic liver diseases	5.5264	4.42399	6.862	3.03527	1.97555	4.58229	-45.0769	-55.3445	-33.2222		Foreign body	6.76271	5.58822	8.01691	4.60525	3.3164	6.30137	-31.9024	-40.6539	-21.399
	50-69 years											50-69 years
	Ischemic heart disease	99.6386	82.7469	118.685	40.1108	27.209	55.9708	-59.7437	-67.1178	-52.8407		Ischemic heart disease	202.437	167.99	240.053	78.6141	54.3615	110.044	-61.1661	-67.64	-54.1583
	Lower respiratory infections	66.2477	54.2517	80.8096	39.9105	27.7004	54.6329	-39.7556	-48.9409	-32.3931		Cirrhosis and other chronic liver diseases	119.527	96.3716	147.594	75.2977	50.2789	107.755	-37.0035	-47.8281	-26.9922
	Chronic kidney disease	39.0542	33.2681	46.5416	37.887	27.0492	51.0484	-2.98887	-18.6933	9.68332		Lower respiratory infections	96.5056	79.1719	119.257	57.148	39.5004	81.7561	-40.7827	-50.1081	-31.4452
	Stroke	90.1843	75.2854	109.384	34.378	23.6643	48.3955	-61.8803	-68.5672	-55.7564		Stomach cancer	74.781	61.4392	90.8409	41.0889	28.3684	57.4091	-45.0543	-53.827	-36.8026
	Cirrhosis and other chronic liver diseases	54.9515	44.9553	65.8309	34.0926	23.4606	49.1789	-37.9589	-47.8135	-25.2951		Chronic kidney disease	46.7617	38.5548	56.0453	39.5784	27.0061	55.4128	-15.3614	-29.954	-1.12851
	Cervical cancer	51.2709	41.7382	64.6718	32.8105	22.7941	45.6374	-36.0056	-45.3878	-29.4323		Stroke	115.185	94.749	137.944	39.502	26.3228	59.2765	-65.7055	-72.2185	-57.0284
	Breast cancer	37.0904	30.8714	43.8939	30.6018	22.196	41.5138	-17.4941	-28.1017	-5.4226		Diabetes mellitus	35.297	29.2464	42.003	35.4215	24.2251	50.0573	0.352726	-17.1689	19.1754
	Stomach cancer	48.0447	40.3538	56.9788	30.3068	21.8868	41.0914	-36.9196	-45.7626	-27.8829		Road injuries	47.0282	37.9883	62.89	31.4157	20.183	44.6866	-33.198	-46.8705	-28.9447
	Diabetes mellitus	32.911	27.2101	40.0498	30.2316	21.5846	40.7905	-8.14125	-20.6745	1.84949		Tracheal, bronchus, and lung cancer	56.4994	46.2166	69.3432	26.0056	17.9222	36.6107	-53.9719	-61.2213	-47.2036
	Tracheal, bronchus, and lung cancer	27.4626	22.8513	32.4164	21.9058	15.9573	29.9197	-20.234	-30.169	-7.70198		Prostate cancer	23.3093	18.3371	31.1528	21.1162	14.2981	30.2832	-9.40888	-22.0264	-2.79136
	70+ years											70+ years
	Lower respiratory infections	840.104	689.548	994.697	709.297	513.887	904.515	-15.5703	-25.4748	-9.0662		Ischemic heart disease	1377.97	1168.37	1590.28	717.39	534.676	929.403	-47.9387	-54.2372	-41.5574
	Ischemic heart disease	1027.43	852.503	1182.73	594.208	425.112	760.663	-42.1654	-50.1337	-35.6859		Lower respiratory infections	883.855	736.403	1038.64	714.196	538.113	932.859	-19.1954	-26.9269	-10.1845
	Alzheimer's disease and other dementias	320.791	76.9577	872.947	392.281	96.0439	994.058	22.2854	24.8009	13.8737		Alzheimer's disease and other dementias	302.977	72.5746	825.669	339.252	80.873	884.215	11.9727	11.4344	7.09071
	Stroke	613.853	509.942	725.887	309.055	220.695	407.468	-49.6533	-56.7216	-43.8663		Stroke	736.224	608.435	855.836	334.249	240.265	472.196	-54.5995	-60.5109	-44.8264
	Chronic kidney disease	205.646	172.447	242.446	294.239	216.159	380.086	43.0802	25.3481	56.7716		Prostate cancer	289.669	230.257	402.662	310.254	226.534	415.937	7.10656	-1.61688	3.297
	Stomach cancer	204.223	171.198	241.041	170.44	124.4	220.854	-16.542	-27.3358	-8.37499		Chronic kidney disease	240.412	204.231	279.166	274.885	198.076	362.37	14.3391	-3.0139	29.8043
	Diabetes mellitus	128.826	106.739	156.539	157.735	114.672	207.517	22.4403	7.43169	32.5652		Stomach cancer	265.196	224.891	308.367	185.34	138.598	242.057	-30.1118	-38.3711	-21.5036
	Interstitial lung disease and pulmonary sarcoidosis	89.0008	59.3873	151.882	134.108	77.398	184.213	50.6817	30.3276	21.287		Cirrhosis and other chronic liver diseases	213.711	174.733	257.316	180.527	126.954	247.01	-15.5277	-27.3436	-4.00518
	Cirrhosis and other chronic liver diseases	131.085	107.392	157.699	131.075	92.6779	176.743	-0.00820997	-13.7012	12.0762		Interstitial lung disease and pulmonary sarcoidosis	119.599	83.5912	214.987	163.534	108.043	223.071	36.7343	29.2512	3.76012
	Chronic obstructive pulmonary disease	136.727	96.4614	244.336	123.878	82.5673	175.063	-9.39715	-14.4037	-28.3516		Chronic obstructive pulmonary disease	183.581	137.592	275.81	150.36	104.664	204.985	-18.0962	-23.9315	-25.679
												Diabetes mellitus	111.3	92.7	131	136.8	99.1	184.2	22.9111	6.90399	40.6107

## Sheet: Sup_Tab7
	Supplementary table 7. Level 1 and 2 causes of DALYs for 1990 and 2019, with percentage change in number, percentage, rate, and age-standardized DALYs rates by sex in Peru
	DALYs by both sexes
		Number										Percent
		1990			2019							1990			2019
		Val	UI 95%		Val	UI 95%						Val	UI 95%		Val	UI 95%
	DALYs	9.27021e+06	8.46698e+06	1.01229e+07	7.50789e+06	6.11245e+06	9.05123e+06					100	100	100	100	100	100
	YLD	1.91392e+06	1.42403e+06	2.48937e+06	3.3637e+06	2.49282e+06	4.36615e+06					20.6459	16.8186	24.5915	44.8022	40.7826	48.2382
	YLL	7.35629e+06	6.78626e+06	8.00737e+06	4.14419e+06	3.12949e+06	5.43974e+06					79.3541	80.1497	79.1018	55.1978	51.1986	60.0995
		Number										Percent							Rate per 100,000										Age-standardized Rate per 100,000
		1990			2019			% change 1990-2019				1990			2019				1990			2019			% change 1990-2019				1990			2019			% change 1990-2019
	Level 1	Val	UI 95%		Val	UI 95%		%	UI 95%			Val	UI 95%		Val	UI 95%			Val	UI 95%		Val	UI 95%		%	UI 95%			Val	UI 95%		Val	UI 95%		%	UI 95%
	Non-communicable diseases	3.54339e+06	3.08697e+06	4.05574e+06	5.09496e+06	4.13648e+06	6.20801e+06	43.788	33.998	53.0673		38.204	35.1348	41.3261	67.8648	64.9235	70.8545		16306.5	14206.1	18664.3	14987.2	12167.8	18261.3	-8.09039	-14.3482	-2.15903		20704.2	18094.1	23530.8	15303	12445.9	18602.9	-26.0874	-31.2159	-20.9424
	Communicable, maternal, neonatal, and nutritional diseases	4.25465e+06	3.85999e+06	4.72727e+06	1.56334e+06	1.26622e+06	1.93816e+06	-63.2556	-67.1963	-59.0004		45.9065	43.0113	48.9246	20.8247	18.5936	23.0487		19579.7	17763.5	21754.6	4598.69	3724.68	5701.25	-76.5129	-79.0318	-73.793		16031.6	14622.8	17599.4	4802.78	3878.76	5981.42	-70.0417	-73.4746	-66.0136
	Injuries	1.47218e+06	1.33277e+06	1.62532e+06	849586	677016	1.05189e+06	-42.2907	-49.2022	-35.2807		15.8895	14.5829	17.2094	11.3105	10.2412	12.5233		6774.91	6133.32	7479.63	2499.12	1991.49	3094.23	-63.1121	-67.5299	-58.6313		6170.5	5638.93	6777.82	2483.44	1975.48	3074.82	-59.753	-64.9672	-54.634
	Level 2
	Neoplasms	478071	418542	543980	833235	627005	1.08875e+06	74.291	49.807	100.144		5.16099	4.57166	5.78853	11.0817	9.09793	13.0618		2200.06	1926.11	2503.37	2451.02	1844.38	3202.63	11.4072	-4.24305	27.9328		3268.75	2849.77	3733.46	2545.32	1912.71	3325.33	-22.1315	-32.882	-10.9315
	Other non-communicable diseases	494821	402629	684894	622454	478136	810534	25.7936	18.7535	18.3445		5.33196	4.56922	7.36112	8.28341	7.03146	9.86355		2277.14	1852.88	3151.85	1830.99	1406.47	2384.25	-19.5924	-24.0925	-24.3539		2261.1	1786.86	2954.08	1879.67	1444.56	2441.4	-16.869	-19.1562	-17.3552
	Cardiovascular diseases	539132	477801	609242	596753	459043	763306	10.6877	-3.92585	25.2879		5.8193	5.20209	6.46398	7.94666	6.747	9.24732		2481.06	2198.82	2803.7	1755.39	1350.31	2245.32	-29.2481	-38.5892	-19.9157		4000.85	3536.92	4536.22	1818.3	1397.09	2324.98	-54.552	-60.4998	-48.7464
	Mental disorders	319411	231337	424349	557247	403323	741533	74.4606	74.3444	74.7459		3.43911	2.57243	4.37129	7.44017	5.46557	9.50587		1469.91	1064.6	1952.83	1639.18	1186.41	2181.27	11.5156	11.4413	11.698		1626.19	1187.58	2148.26	1606.46	1164.96	2139.16	-1.21294	-1.9045	-0.423407
	Musculoskeletal disorders	234644	168028	308632	546078	390891	724963	132.726	132.635	134.896		2.52582	1.88199	3.18412	7.28181	5.55102	9.10905		1079.82	773.255	1420.31	1606.33	1149.83	2132.53	48.7589	48.7006	50.1461		1491.37	1064.61	1975.15	1611.14	1153.18	2136	8.03088	8.31949	8.14369
	Maternal and neonatal disorders	1.21881e+06	1.04742e+06	1.40386e+06	525233	405007	679338	-56.9061	-61.3331	-51.6092		13.1535	11.5308	14.9247	6.99271	5.83356	8.08181		5608.9	4820.19	6460.48	1545.01	1191.36	1998.32	-72.4543	-75.284	-69.0685		4028.95	3477.97	4611.82	1648.85	1263.62	2143.53	-59.0749	-63.668	-53.521
	Respiratory infections and tuberculosis	1.76144e+06	1.5554e+06	1.99412e+06	510787	394591	662134	-71.0018	-74.6309	-66.7957		19.0071	17.1333	21.0761	6.79614	5.70329	7.97489		8106.07	7157.86	9176.83	1502.52	1160.72	1947.72	-81.4643	-83.784	-78.7757		7238.01	6484.32	8079.61	1559.15	1202.63	2023.2	-78.4588	-81.4533	-74.9592
	Unintentional injuries	920455	792588	1.05286e+06	443726	348546	550504	-51.7927	-56.0243	-47.7135		9.93234	8.65345	11.054	5.90663	5.40966	6.43499		4235.88	3647.45	4845.2	1305.25	1025.27	1619.35	-69.1858	-71.8906	-66.5783		3665.73	3225.55	4140.16	1316.01	1033.93	1634.42	-64.0995	-67.9456	-60.5227
	Diabetes and kidney diseases	164988	145495	185207	405900	322893	494103	146.018	121.928	166.784		1.77991	1.63815	1.93525	5.40595	4.94336	5.83294		759.268	669.559	852.313	1193.99	949.814	1453.44	57.255	41.8566	70.5291		1159.61	1011.45	1311.66	1248.52	993.789	1519.05	7.66731	-1.746	15.8116
	Digestive diseases	602440	522592	688894	394879	303388	519485	-34.4534	-41.9456	-24.5914		6.50091	5.73316	7.34381	5.25311	4.60254	6.11534		2772.4	2404.94	3170.25	1161.57	892.438	1528.1	-58.1024	-62.8915	-51.7987		2905.24	2550.02	3267.76	1189.63	911.624	1568.4	-59.0521	-64.2503	-52.0039
	Neurological disorders	187555	108389	291428	343383	199244	553544	83.0837	83.8233	89.9417		2.02155	1.19635	3.07842	4.5758	2.75311	7.09992		863.118	498.799	1341.14	1010.09	586.09	1628.29	17.0275	17.5003	21.4112		1095.94	675.973	1665.7	1017.85	594.151	1634.73	-7.12522	-12.1044	-1.85881
	Sense organ diseases	135188	93246.2	187434	287807	196665	406881	112.894	110.909	117.08		1.45431	1.04346	1.9644	3.83445	2.78937	5.16526		622.128	429.114	862.56	846.605	578.504	1196.87	36.0822	34.8136	38.758		994.625	693.682	1376.13	878.325	602.986	1239.77	-11.6928	-13.0745	-9.90917
	Transport injuries	259296	227506	310926	264637	196774	346258	2.05951	-13.5082	11.3633		2.79874	2.45653	3.33774	3.52146	2.90414	4.11256		1193.27	1046.97	1430.87	778.448	578.824	1018.54	-34.7633	-44.7143	-28.8163		1224.49	1073.72	1461.81	766.138	571.33	1004.7	-37.432	-46.7897	-31.2704
	Chronic respiratory diseases	180501	148122	219116	198155	156432	246443	9.7805	5.61061	12.4716		1.94608	1.65439	2.31144	2.64095	2.28241	2.99278		830.656	681.648	1008.36	582.887	460.157	724.932	-29.828	-32.4935	-28.1079		920.385	783.36	1088.71	607.607	478.384	758.053	-33.9835	-38.9318	-30.3713
	Skin and subcutaneous diseases	134218	88793.4	200100	194984	127351	299093	45.274	43.4235	49.4722		1.44381	0.992265	2.08352	2.59857	1.7883	3.71313		617.664	408.622	920.848	573.559	374.611	879.805	-7.14055	-8.32334	-4.45702		609.111	407.153	918.529	578.644	378.037	887.032	-5.0019	-7.15134	-3.42904
	HIV/AIDS and sexually transmitted infections	82524.7	48516.2	138041	172451	108997	277442	108.969	124.661	100.986		0.89141	0.523969	1.49953	2.31309	1.41139	3.77702		379.774	223.269	635.255	507.278	320.623	816.117	33.5735	43.604	28.4707		315.81	207.119	493.887	512.563	321.29	830.964	62.3014	55.1236	68.2499
	Self-harm and interpersonal violence	292432	268436	320586	141223	110112	177549	-51.7072	-58.9803	-44.6174		3.15843	2.88067	3.47264	1.8824	1.5819	2.20489		1345.75	1235.33	1475.32	415.419	323.901	522.273	-69.1311	-73.7801	-64.5993		1280.27	1174.15	1406.31	401.287	312.644	503.778	-68.6561	-73.3728	-64.1774
	Enteric infections	531207	377044	734857	115082	84354.1	155305	-78.3358	-77.6275	-78.866		5.73327	4.15247	7.78857	1.53058	1.24012	1.88523		2444.59	1735.14	3381.77	338.521	248.134	456.84	-86.1522	-85.6995	-86.4911		1849.72	1337.65	2518.47	354.157	259.394	480.078	-80.8534	-80.6082	-80.9377
	Substance use disorders	72415	53567.7	96042.9	114088	82967.9	151512	57.5473	54.884	57.7546		0.78022	0.593919	0.993354	1.52229	1.16057	1.93		333.25	246.516	441.984	335.598	244.056	445.684	0.704577	-0.997755	0.837089		371.091	279.571	484.005	321.566	234.576	427.646	-13.3456	-16.0943	-11.6445
	Nutritional deficiencies	355230	287080	444255	112731	81322.4	151977	-68.2655	-71.6726	-65.7906		3.82807	3.19062	4.56669	1.50051	1.18344	1.90423		1634.75	1321.13	2044.44	331.606	239.216	447.051	-79.7152	-81.893	-78.1333		1398.46	1140.03	1733.53	342.734	247.502	463.531	-75.4919	-78.2899	-73.2608
	Other infectious diseases	203852	115063	387749	73434.2	43971.7	128964	-63.9767	-61.7846	-66.7404		2.19827	1.25764	4.24064	0.977082	0.630243	1.69803		938.116	529.513	1784.4	216.012	129.346	379.357	-76.9738	-75.5727	-78.7404		720.779	430.05	1320.22	226.749	133.877	403.015	-68.5411	-68.8694	-69.4737
	Neglected tropical diseases and malaria	101578	58193.3	205715	53625.9	33187.1	79327.9	-47.2072	-42.9709	-61.4381		1.09485	0.634916	2.21174	0.714559	0.458302	1.01887		467.456	267.803	946.692	157.744	97.6225	233.349	-66.2547	-63.5469	-75.3511		479.843	284.346	920.113	158.571	98.5038	233.331	-66.9535	-65.3578	-74.6411
	DALYs by females
		Number										Percent							Rate per 100,000										Age-standardized Rate per 100,000
		1990			2019			% change 1990-2019				1990			2019				1990			2019			% change 1990-2019				1990			2019			% change 1990-2019
	Level 1	Val	UI 95%		Val	UI 95%		%	UI 95%			Val	UI 95%		Val	UI 95%			Val	UI 95%		Val	UI 95%		%	UI 95%			Val	UI 95%		Val	UI 95%		%	UI 95%
	Non-communicable diseases	1.79981e+06	1.54575e+06	2.072e+06	2.68553e+06	2.19226e+06	3.30617e+06	49.2122	41.8248	59.5637		41.0064	37.5868	44.3389	73.4672	70.5764	76.2349		16486.5	14159.4	18979.9	15832.6	12924.5	19491.6	-3.96627	-8.72083	2.69597		20504.1	17721.5	23587.1	15739.4	12851.7	19347	-23.2376	-27.4795	-17.9763
	Communicable, maternal, neonatal, and nutritional diseases	2.06001e+06	1.8557e+06	2.28926e+06	720323	585785	885180	-65.033	-68.4332	-61.3333		46.985	43.715	50.5141	19.7291	17.4365	22.0593		18870	16998.5	20970	4246.69	3453.51	5218.61	-77.4951	-79.6834	-75.1139		15587.5	14119.6	17159.2	4422.45	3585.39	5440.24	-71.6282	-74.607	-68.2954
	Injuries	526227	454377	611179	248704	196662	311517	-52.7382	-56.7182	-49.0301		12.0086	10.4703	13.811	6.80369	6.08642	7.62594		4820.33	4162.17	5598.5	1466.24	1159.43	1836.56	-69.5821	-72.1436	-67.1955		4142.53	3651.21	4720.3	1476.26	1168.48	1849.94	-64.3633	-67.9975	-60.8088
	Level 2
	Neoplasms	244992	213847	279119	445845	336525	578868	81.9834	57.3672	107.391		5.59174	4.90192	6.32505	12.198	9.75715	14.7688		2244.17	1958.88	2556.77	2628.49	1983.99	3412.73	17.1254	1.28228	33.4781		3286.87	2860.14	3734.56	2637.08	1998.09	3423.36	-19.7692	-30.14	-8.33278
	Other non-communicable diseases	299331	239854	386013	406531	303431	537516	35.8131	26.5065	39.2482		6.81378	5.83541	8.51745	11.1068	9.24908	13.1993		2741.92	2197.1	3535.94	2396.71	1788.88	3168.94	-12.59	-18.5798	-10.3792		2835.37	2223.6	3649.52	2395.06	1793.95	3159.32	-15.5294	-19.3224	-13.4317
	Mental disorders	178710	129878	237935	312888	225021	419442	75.0817	73.256	76.2843		4.06544	3.07019	5.16041	8.5688	6.43891	10.7605		1637.01	1189.7	2179.52	1844.64	1326.62	2472.83	12.6834	11.5084	13.4574		1807.4	1322.47	2394.56	1789.71	1290.92	2403.45	-0.978714	-2.38544	0.371479
	Musculoskeletal disorders	133878	96508.6	175924	312214	224939	415781	133.208	133.077	136.341		3.04492	2.29229	3.81414	8.54041	6.67194	10.5793		1226.34	884.035	1611.5	1840.67	1326.13	2451.25	50.0939	50.0093	52.1102		1677.69	1211.65	2204.52	1801.88	1296.72	2391.82	7.40266	7.02126	8.49657
	Cardiovascular diseases	232054	204178	262175	262812	204938	332654	13.2548	0.372486	26.8825		5.29615	4.68441	5.93873	7.19855	5.99346	8.42176		2125.65	1870.3	2401.57	1549.41	1208.22	1961.17	-27.1087	-35.3998	-18.3378		3364.26	2959.79	3812.65	1542.46	1200.11	1955.72	-54.1515	-59.4528	-48.7043
	Maternal and neonatal disorders	603125	514433	706984	252320	195540	322761	-58.1646	-61.9892	-54.3468		13.7604	11.8318	15.8741	6.91217	5.66399	8.15326		5524.73	4712.29	6476.09	1487.56	1152.81	1902.85	-73.0745	-75.5361	-70.6174		4183.58	3602.6	4869.27	1592.96	1230.57	2042.62	-61.9235	-65.8423	-58.0508
	Respiratory infections and tuberculosis	833685	716426	963029	226040	173916	289488	-72.8867	-75.7245	-69.9398		19.0187	16.5562	21.4735	6.18727	5.00473	7.39035		7636.69	6562.58	8821.51	1332.62	1025.33	1706.69	-82.5497	-84.3762	-80.6531		6672.14	5830.52	7569.92	1358.75	1042.63	1751.31	-79.6355	-82.1177	-76.8648
	Diabetes and kidney diseases	81873.2	71949	92939	208385	167365	252050	154.522	132.616	171.199		1.86695	1.71046	2.03935	5.70432	5.12825	6.24901		749.972	659.064	851.336	1228.54	986.705	1485.97	63.8118	49.713	74.5451		1127.26	983.548	1286.27	1241.09	994.217	1500.56	10.0984	1.08481	16.6598
	Neurological disorders	103330	56669.4	168491	193141	104813	321096	86.9162	84.9555	90.5719		2.35257	1.28043	3.74919	5.2797	2.98639	8.49081		946.524	519.101	1543.4	1138.67	617.928	1893.03	20.3002	19.0382	22.653		1172.72	684.01	1847.64	1113.92	605.577	1850.44	-5.01413	-11.4667	0.151494
	Digestive diseases	276695	226172	329842	159983	123776	210263	-42.1805	-45.2733	-36.2536		6.3114	5.3246	7.41345	4.37521	3.77083	5.19053		2534.57	2071.77	3021.41	943.187	729.728	1239.61	-62.7871	-64.7776	-58.9725		2537.95	2144.61	2940.35	947.113	730.582	1244.63	-62.682	-65.934	-57.6707
	Sense organ diseases	69358	47738.1	96050.6	147774	101306	207900	113.06	112.213	116.449		1.57632	1.15414	2.08486	4.03817	3.00088	5.3317		635.331	437.289	879.839	871.205	597.254	1225.68	37.1262	36.5811	39.3076		992.315	694.635	1374.62	873.259	597.827	1228.45	-11.9977	-13.9365	-10.6329
	Unintentional injuries	365993	300053	446485	143434	112557	180784	-60.8098	-62.4874	-59.5094		8.35098	6.89414	10.1438	3.92232	3.50113	4.42619		3352.56	2748.53	4089.88	845.616	663.585	1065.82	-74.777	-75.8567	-73.94		2769.27	2316.2	3311.15	863.111	675.386	1093.32	-68.8325	-70.8408	-66.9807
	Skin and subcutaneous diseases	69482.4	46010.1	104212	100160	65759.1	153270	44.1519	42.9233	47.0745		1.5791	1.10498	2.23232	2.73806	1.93295	3.84037		636.47	421.46	954.603	590.497	387.685	903.607	-7.22315	-8.01389	-5.34211		627.647	420.914	945.138	598.893	392.607	915.946	-4.5812	-6.72502	-3.08868
	Chronic respiratory diseases	87166.9	68368	111156	94485.9	73776.7	117441	8.39657	7.91117	5.65457		1.98602	1.61641	2.45064	2.58775	2.15593	2.95744		798.463	626.262	1018.21	557.044	434.953	692.378	-30.2354	-30.5478	-32.0002		855.471	705.347	1046.36	566.944	442.918	704.24	-33.7273	-37.2057	-32.6962
	HIV/AIDS and sexually transmitted infections	33849	18146.5	58742.9	70634	43470.5	108702	108.674	139.553	85.0468		0.772866	0.416733	1.34541	1.94538	1.18218	3.04253		310.063	166.225	538.095	416.425	256.282	640.855	34.3035	54.1776	19.097		249.224	147.48	409.053	427.089	262.86	668.939	71.3672	78.235	63.5335
	Transport injuries	71214	61506.3	80881.8	69093.7	52968.3	88597.4	-2.97725	-13.8816	9.5394		1.62508	1.4149	1.85565	1.89031	1.57223	2.22567		652.332	563.408	740.891	407.344	312.276	522.329	-37.5557	-44.5738	-29.4999		637.766	558.983	718.14	405.906	311.49	520.797	-36.355	-44.2756	-27.4797
	Nutritional deficiencies	194670	148198	250565	58296.3	42002.6	78821.9	-70.0538	-71.6579	-68.5424		4.43248	3.48548	5.50615	1.59267	1.26632	1.97543		1783.21	1357.52	2295.22	343.687	247.627	464.696	-80.7265	-81.7589	-79.7537		1571.82	1211.59	1996.2	348.98	250.259	471.857	-77.7977	-79.3446	-76.3623
	Enteric infections	242759	155813	364698	54776.9	38838.8	78698.7	-77.4356	-75.0734	-78.4209		5.53845	3.5786	8.19623	1.49763	1.1273	2.01729		2223.71	1427.27	3340.7	322.939	228.975	463.971	-85.4775	-83.9571	-86.1116		1721.13	1131.54	2533.47	338.763	240.109	489.445	-80.3175	-78.7804	-80.6808
	Substance use disorders	22936	16155.8	30943.3	41310.9	28959.1	55753.1	80.1138	79.2488	80.1782		0.522029	0.384396	0.679393	1.13141	0.834037	1.45523		210.097	147.99	283.446	243.549	170.729	328.694	15.9222	15.3654	15.9635		219.09	157.247	294.739	231.984	162.784	311.845	5.88495	3.52116	5.8036
	Self-harm and interpersonal violence	89020.2	81507.8	98266.9	36177.1	27906.3	46279.6	-59.3608	-65.7624	-52.9042		2.03255	1.83281	2.25518	0.991054	0.812494	1.19216		815.44	746.625	900.141	213.283	164.522	272.842	-73.8444	-77.9645	-69.6889		735.497	672.741	811.39	207.245	160.412	264.786	-71.8224	-76.1554	-67.3664
	Other infectious diseases	102015	52157	205035	33764.6	18942.3	62375.8	-66.9023	-63.682	-69.578		2.32539	1.18065	4.65323	0.924307	0.545716	1.68428		934.472	477.766	1878.16	199.06	111.675	367.738	-78.6981	-76.6256	-80.4203		722.872	388.781	1409.73	212.984	117.541	399.439	-70.5364	-69.7667	-71.6655
	Neglected tropical diseases and malaria	49906.2	28405.2	103220	24491.9	15369	35719.8	-50.9242	-45.8936	-65.3944		1.13668	0.668137	2.32989	0.669715	0.437094	0.92713		457.149	260.196	945.51	144.392	90.6085	210.587	-68.4146	-65.1769	-77.7277		466.711	280.081	900.417	142.921	90.3342	207.666	-69.377	-67.7471	-76.9367
	DALYs by males
		Number										Percent							Rate per 100,000										Age-standardized Rate per 100,000
		1990			2019			% change 1990-2019				1990			2019				1990			2019			% change 1990-2019				1990			2019			% change 1990-2019
	Level 1	Val	UI 95%		Val	UI 95%		%	UI 95%			Val	UI 95%		Val	UI 95%			Val	UI 95%		Val	UI 95%		%	UI 95%			Val	UI 95%		Val	UI 95%		%	UI 95%
	Non-communicable diseases	1.74358e+06	1.53351e+06	1.97886e+06	2.40943e+06	1.94687e+06	2.91759e+06	38.1888	26.9556	47.4382		35.6864	32.8126	38.799	62.5481	59.6481	65.4328		16124.7	14181.9	18300.6	14145.4	11429.8	17128.7	-12.2752	-19.4063	-6.40356		20932.8	18417.6	23597.3	14866.8	12007	18019.4	-28.9784	-34.8067	-23.6379
	Communicable, maternal, neonatal, and nutritional diseases	2.19464e+06	1.97011e+06	2.4442e+06	843020	670916	1.06023e+06	-61.5873	-65.9452	-56.6227		44.9398	41.6906	48.2374	21.8676	19.6554	24.0846		20296.1	18219.7	22604	4949.22	3938.83	6224.41	-75.6149	-78.3814	-72.4633		16470.5	14900.3	18149.6	5183.43	4108.1	6534.74	-68.5291	-72.4295	-63.995
	Injuries	945956	851721	1.0499e+06	600882	476769	750558	-36.4789	-44.0229	-28.5118		19.3738	17.7194	21.044	15.5844	14.2018	16.9884		8748.24	7876.75	9709.56	3527.67	2799.03	4406.39	-59.6756	-64.4647	-54.618		8255.95	7465.85	9131.4	3509.26	2780.71	4387.19	-57.4942	-62.7543	-51.9549
	Level 2
	Neoplasms	233079	201680	270101	387391	287570	514543	66.2055	42.5877	90.5002		4.77475	4.22763	5.45113	10.0284	8.31158	11.6677		2155.53	1865.14	2497.9	2274.3	1688.28	3020.79	5.51026	-9.48271	20.933		3262.13	2833.76	3751.65	2448.09	1810.84	3251.69	-24.9544	-36.0977	-13.3265
	Cardiovascular diseases	307079	267901	348549	333941	254384	436464	8.74788	-5.0454	25.2232		6.2892	5.57079	7.0186	8.6569	7.3716	10.1741		2839.87	2477.56	3223.4	1960.51	1493.44	2562.41	-30.9649	-39.7211	-20.506		4665.74	4051.16	5323.6	2111.25	1604.69	2759.76	-54.7498	-60.3893	-48.1598
	Unintentional injuries	554462	468363	634995	300293	235284	375595	-45.8407	-49.7645	-40.8508		11.3524	9.76942	12.7352	7.78966	7.20655	8.53707		5127.69	4331.43	5872.46	1762.97	1381.31	2205.05	-65.6187	-68.1096	-62.451		4582.25	3955.07	5187.77	1778.11	1393.57	2218.89	-61.1957	-64.765	-57.2285
	Respiratory infections and tuberculosis	927759	803398	1.06526e+06	284748	214904	374277	-69.308	-73.2506	-64.8651		18.9977	16.9778	21.3103	7.37409	6.2627	8.60614		8579.95	7429.86	9851.54	1671.7	1261.66	2197.31	-80.5162	-83.019	-77.6957		7831.01	6931.5	8868.39	1767.08	1330.3	2324.5	-77.4349	-80.8079	-73.7889
	Maternal and neonatal disorders	615684	517008	725895	272913	205523	361764	-55.6733	-60.2476	-50.163		12.6094	10.7845	14.4964	7.07019	5.87632	8.12146		5693.87	4781.31	6713.1	1602.22	1206.59	2123.85	-71.8606	-74.7644	-68.3626		3846.63	3231.63	4530.36	1698.56	1271.12	2258.27	-55.8428	-60.6665	-50.1526
	Mental disorders	140702	101750	187415	244360	178358	322858	73.6719	75.2907	72.2694		2.87648	2.13584	3.72069	6.36869	4.59773	8.27136		1301.22	940.986	1733.22	1434.59	1047.11	1895.45	10.2501	11.2777	9.35974		1438.11	1043.48	1901.6	1418.95	1034.55	1875.67	-1.33259	-0.856159	-1.36356
	Digestive diseases	325745	274250	385762	234896	178008	311398	-27.8898	-35.0928	-19.2771		6.67106	5.71938	7.76713	6.08514	5.34013	7.04687		3012.51	2536.28	3567.54	1379.03	1045.05	1828.16	-54.2231	-58.7957	-48.7556		3282.76	2845.67	3770.65	1445.95	1093.75	1925.57	-55.9533	-61.5646	-48.9326
	Musculoskeletal disorders	100766	70889	133537	233864	165915	310475	132.085	134.049	132.501		2.05958	1.5119	2.63463	6.08713	4.48041	7.78702		931.891	655.585	1234.96	1372.97	974.059	1822.75	47.3318	48.5787	47.5958		1298.62	921.763	1719.77	1410.72	999.025	1868.96	8.63266	8.38202	8.6753
	Other non-communicable diseases	195490	152992	317385	215923	161721	288524	10.4519	5.70498	-9.09349		4.00021	3.2141	6.57737	5.5973	4.52123	6.8493		1807.9	1414.88	2935.19	1267.64	949.433	1693.87	-29.8831	-32.8966	-42.2909		1668.71	1304.85	2470.53	1346.35	1008.45	1806.27	-19.3183	-22.715	-26.8873
	Diabetes and kidney diseases	83115.2	73435.8	93515.3	197515	155654	244137	137.64	111.959	161.067		1.70184	1.54706	1.85319	5.12405	4.70313	5.54439		768.653	679.137	864.833	1159.58	913.817	1433.29	50.8582	34.5556	65.7298		1193.33	1039.27	1355.72	1256.35	989.853	1550.13	5.28093	-4.75487	14.3402
	Transport injuries	188082	162155	237743	195543	142716	257422	3.96659	-11.9882	8.27762		3.85228	3.33461	4.83259	5.06735	4.00939	5.89881		1739.39	1499.62	2198.66	1148	837.86	1511.28	-34.0001	-44.1285	-31.2634		1827.52	1585.58	2290.23	1133.15	827.237	1492.85	-37.9952	-47.8276	-34.8167
	Neurological disorders	84224.6	51608.1	122625	150241	91762.2	235355	78.3818	77.8057	91.9314		1.72372	1.08468	2.48545	3.90565	2.45631	5.94014		778.912	477.274	1134.04	882.04	538.72	1381.73	13.24	12.8743	21.8415		1018.01	657.811	1509.15	920.842	567.232	1446.73	-9.54533	-13.7698	-4.13636
	Sense organ diseases	65830	45264.6	92670.8	140033	95538.5	200297	112.719	111.067	116.138		1.34477	0.957438	1.85801	3.64205	2.58375	4.97296		608.798	418.608	857.023	822.109	560.89	1175.91	35.038	33.9892	37.2084		996.624	689.763	1384.1	884.145	604.191	1259.68	-11.286	-12.4061	-8.9894
	Self-harm and interpersonal violence	203411	186547	225316	105046	81029.1	132822	-48.3577	-56.5636	-41.0506		4.16922	3.79162	4.62685	2.72737	2.30333	3.19865		1881.16	1725.19	2083.73	616.709	475.708	779.777	-67.2165	-72.4258	-62.5778		1846.18	1687.87	2051.96	597.997	461.828	758.195	-67.6089	-72.6384	-63.0503
	Chronic respiratory diseases	93334.1	75784.1	114101	103669	80724.9	129639	11.073	6.51966	13.6177		1.91022	1.60293	2.29914	2.69193	2.30717	3.0951		863.157	700.854	1055.21	608.622	473.922	761.085	-29.4888	-32.3794	-27.8734		990.443	829.805	1190.59	651.973	503.745	814.778	-34.1736	-39.2935	-31.5654
	HIV/AIDS and sexually transmitted infections	48675.7	30069.9	79317	101817	63674.1	168016	109.174	111.754	111.828		0.997863	0.613442	1.62429	2.66326	1.60077	4.53743		450.155	278.088	733.526	597.75	373.819	986.389	32.7877	34.425	34.4723		383.919	265.995	577.983	600.872	373.574	994.109	56.5103	40.4438	71.9962
	Skin and subcutaneous diseases	64735.6	42698.3	96029.1	94823.6	61264	145426	46.4783	43.4812	51.4393		1.32235	0.90099	1.90984	2.46683	1.64194	3.55197		598.677	394.876	888.081	556.692	359.67	853.769	-7.01289	-8.91552	-3.86357		590.439	395.124	884.407	558.758	361.946	857.975	-5.36559	-8.39687	-2.98863
	Substance use disorders	49479	36852.5	65833.9	72777	53113	97017.9	47.0865	44.1231	47.3678		1.01219	0.772156	1.29593	1.89396	1.41903	2.42966		457.584	340.814	608.834	427.261	311.817	569.575	-6.62679	-8.508	-6.44826		527.859	397.823	685.04	413.412	303.039	549.864	-21.6814	-23.8256	-19.7325
	Enteric infections	288448	186443	422267	60304.8	42633.5	83098.2	-79.0934	-77.1332	-80.3209		5.90859	3.85522	8.74617	1.56218	1.23064	2.03196		2667.58	1724.23	3905.14	354.039	250.294	487.855	-86.7281	-85.4838	-87.5074		1974.53	1304.91	2828.65	369.13	261.487	510.695	-81.3054	-79.9612	-81.9456
	Nutritional deficiencies	160560	121110	207471	54434.4	37323.5	77127.4	-66.0972	-69.1822	-62.825		3.28482	2.53923	4.08936	1.41311	1.03168	1.90287		1484.87	1120.03	1918.7	319.575	219.12	452.801	-78.4779	-80.4363	-76.4006		1221.21	947.846	1541.24	332.625	228.354	469.586	-72.7628	-75.9082	-69.532
	Other infectious diseases	101837	61219.1	186542	39669.6	24615.6	67110.6	-61.046	-59.7911	-64.0238		2.08411	1.26347	3.82033	1.0273	0.69251	1.70767		941.794	566.157	1725.14	232.893	144.514	393.994	-75.2713	-74.4746	-77.1617		720.016	453.644	1265.24	240.738	148.326	409.689	-66.5648	-67.3035	-67.6196
	Neglected tropical diseases and malaria	51671.7	28747.4	106311	29134	17445	44607.2	-43.6171	-39.3163	-58.0409		1.05728	0.587298	2.12725	0.75743	0.463372	1.11934		477.862	265.857	983.168	171.041	102.416	261.881	-64.2071	-61.4769	-73.3636		493.222	285.237	963.187	174.423	105.252	265.343	-64.6361	-63.1001	-72.4515

## Sheet: Sup_Tab8
	Supplementary table 8. Percentage change in age-standardized DALYs rates by causes attributable to risk factors from 1990 to 2019
	Risk factor	1990				Risk factor	2019
		% of all causes of DALYs	UI 95%				% of all causes of DALYs	UI 95%
	All risk factors	41.8	39.5	44.3		All risk factors	33.8	31	36.6
	Child and maternal malnutrition	16.6208	14.8509	18.674		Child and maternal malnutrition	6.83676	5.81312	7.87622
	Air pollution	8.56743	6.79748	10.3943		High body-mass index	6.41657	4.1568	8.7371
	Unsafe water, sanitation, and handwashing	5.07508	3.7942	6.66533		High fasting plasma glucose	5.06117	4.38436	5.98743
	Dietary risks	4.21507	3.35895	5.32472		High systolic blood pressure	5.00467	4.0694	5.92996
	Alcohol use	3.91341	3.10216	4.74392		Air pollution	4.33985	3.38082	5.43168
	High systolic blood pressure	3.49321	2.78992	4.28839		Dietary risks	3.8218	2.89345	5.1881
	High body-mass index	3.33344	1.85062	5.038		Alcohol use	3.60574	2.8382	4.52741
	High fasting plasma glucose	2.62789	2.2539	3.0559		Kidney dysfunction	3.32759	2.8089	3.81986
	Tobacco	2.60012	2.19507	3.05237		Tobacco	2.07923	1.74816	2.41293
	High LDL cholesterol	2.20084	1.74857	2.72073		Occupational risks	2.04422	1.70673	2.4335
	Kidney dysfunction	2.03548	1.81376	2.28692		Unsafe sex	2.00961	1.54815	2.6912
	Non-optimal temperature	1.90926	1.3828	2.58233		High LDL cholesterol	1.97292	1.48216	2.52512
	Occupational risks	1.24491	1.08345	1.41043		Unsafe water, sanitation, and handwashing	1.64283	1.25501	2.08171
	Unsafe sex	0.967995	0.847382	1.11457		Drug use	1.10104	0.818154	1.42557
	Drug use	0.526218	0.389597	0.690483		Non-optimal temperature	0.951137	0.637233	1.29745
	Other environmental risks	0.436388	0.231115	0.650307		Low bone mineral density	0.509384	0.424576	0.570532
	Low bone mineral density	0.32977	0.277282	0.369615		Other environmental risks	0.417841	0.225102	0.646021
	Low physical activity	0.224431	0.0889468	0.503351		Low physical activity	0.392627	0.187787	0.726906
	Childhood sexual abuse and bullying	0.194831	0.095943	0.326019		Childhood sexual abuse and bullying	0.326373	0.157022	0.567376
	Intimate partner violence	0.174592	0.0927523	0.271983		Intimate partner violence	0.268445	0.154066	0.411682
	Causes of DALYs	Risk factor	Change 1990-2019
			%	UI 95%
	All causes	Unsafe water, sanitation, and handwashing	-82.921	-88.0867	-75.3696
	All causes	Child and maternal malnutrition	-78.2773	-84.0542	-70.8718
	All causes	Non-optimal temperature	-73.7354	-81.9252	-63.3343
	All causes	Air pollution	-73.2916	-81.1484	-61.7418
	All causes	Tobacco	-57.8412	-68.3663	-43.6587
	All causes	High LDL cholesterol	-52.7503	-65.9031	-35.55
	All causes	Dietary risks	-52.2084	-64.6675	-36.6014
	All causes	Alcohol use	-51.3932	-65.6326	-31.5975
	All causes	Other environmental risks	-49.5375	-61.2654	-33.0709
	All causes	High systolic blood pressure	-24.5161	-44.5537	4.63229
	All causes	Intimate partner violence	-19.3233	-35.4486	4.37375
	All causes	Low bone mineral density	-18.7331	-34.4207	-1.04212
	All causes	Kidney dysfunction	-13.9009	-33.983	12.1913
	All causes	Occupational risks	-13.8934	-23.4228	-4.57553
	All causes	Childhood sexual abuse and bullying	-12.0343	-25.4949	0.674836
	All causes	Low physical activity	-7.80411	-33.03	38.4888
	All causes	High fasting plasma glucose	1.35877	-18.8194	27.3508
	All causes	High body-mass index	1.36818	-23.8397	45.1531
	All causes	Unsafe sex	8.88512	-19.7507	51.8589
	All causes	Drug use	9.79834	-4.35489	25.1623
	Cause of DALYs at level 2	Risk factor	Change 1990-2019
			%	UI 95%
	Cardiovascular diseases	Air pollution	-67.0586	-76.6296	-53.7151
	Cardiovascular diseases	Alcohol use	-42.3305	-371.76	244.88
	Cardiovascular diseases	Dietary risks	-59.8795	-70.8765	-45.6335
	Cardiovascular diseases	High body-mass index	-34.3656	-53.8174	1.30499
	Cardiovascular diseases	High fasting plasma glucose	-28.4826	-51.044	4.83548
	Cardiovascular diseases	High LDL cholesterol	-52.7503	-65.9031	-35.55
	Cardiovascular diseases	High systolic blood pressure	-34.1513	-52.3846	-7.88436
	Cardiovascular diseases	Kidney dysfunction	-35.9819	-52.8302	-12.087
	Cardiovascular diseases	Low physical activity	-37.771	-54.9363	-11.5745
	Cardiovascular diseases	Non-optimal temperature	-63.3227	-73.5341	-49.2086
	Cardiovascular diseases	Other environmental risks	-57.8686	-69.0596	-42.9157
	Cardiovascular diseases	Tobacco	-64.9277	-75.412	-49.849
	Chronic respiratory diseases	Air pollution	-54.572	-69.3818	-33.262
	Chronic respiratory diseases	High body-mass index	-14.141	-32.771	11.7285
	Chronic respiratory diseases	Non-optimal temperature	-52.3544	-67.0081	-30.6485
	Chronic respiratory diseases	Occupational risks	-38.4901	-52.1115	-21.2433
	Chronic respiratory diseases	Tobacco	-41.1191	-57.3382	-20.8735
	Diabetes and kidney diseases	Air pollution	15.4105	-9.25478	43.8647
	Diabetes and kidney diseases	Alcohol use	13.6192	-70.8552	76.7377
	Diabetes and kidney diseases	Dietary risks	7.10635	-13.8031	31.7814
	Diabetes and kidney diseases	High body-mass index	59.3427	21.6773	126.418
	Diabetes and kidney diseases	High fasting plasma glucose	19.7565	-1.62116	46.7243
	Diabetes and kidney diseases	High systolic blood pressure	29.9825	-2.34024	73.5752
	Diabetes and kidney diseases	Kidney dysfunction	-6.13405	-27.6647	22.1219
	Diabetes and kidney diseases	Low physical activity	74.79	42.1436	128.529
	Diabetes and kidney diseases	Non-optimal temperature	-17.1017	-41.3883	20.2162
	Diabetes and kidney diseases	Other environmental risks	1.21101	-24.2266	34.3268
	Diabetes and kidney diseases	Tobacco	3.33176	-16.6968	27.6777
	Digestive diseases	Alcohol use	-34.1463	-56.4989	-0.778753
	Digestive diseases	Drug use	-3.02958	-39.4308	52.8027
	Digestive diseases	High body-mass index	-35.6209	-52.8746	-2.41993
	Digestive diseases	Tobacco	-72.6802	-81.7555	-58.315
	Enteric infections	Air pollution	-95.5303	-98.6623	-87.7869
	Enteric infections	Child and maternal malnutrition	-93.6904	-97.1679	-86.8617
	Enteric infections	Unsafe water, sanitation, and handwashing	-83.0248	-88.8058	-73.3466
	HIV/AIDS and sexually transmitted infections	Drug use	144.602	36.4716	338.363
	HIV/AIDS and sexually transmitted infections	Intimate partner violence	167.329	34.9811	341.401
	HIV/AIDS and sexually transmitted infections	Unsafe sex	106.027	25.596	235.394
	Maternal and neonatal disorders	Air pollution	-73.7286	-91.2416	-41.6062
	Maternal and neonatal disorders	Child and maternal malnutrition	-65.5533	-76.4412	-51.156
	Mental disorders	Childhood sexual abuse and bullying	-3.346	-15.4101	6.69549
	Mental disorders	Intimate partner violence	-28.1783	-41.4036	-16.3148
	Mental disorders	Other environmental risks	-36.4478	-56.8676	-26.9388
	Musculoskeletal disorders	High body-mass index	71.5174	46.1954	126.874
	Musculoskeletal disorders	Kidney dysfunction	107.693	80.6181	144.419
	Musculoskeletal disorders	Occupational risks	29.0825	17.9314	41.0879
	Musculoskeletal disorders	Tobacco	-12.7984	-24.4531	-0.0156888
	Neoplasms	Air pollution	-52.2345	-67.8086	-30.621
	Neoplasms	Alcohol use	-34.0268	-54.3161	-5.00029
	Neoplasms	Dietary risks	-24.8988	-46.4496	8.03466
	Neoplasms	Drug use	-31.3733	-55.4841	1.05516
	Neoplasms	High body-mass index	30.1229	-8.93647	97.9718
	Neoplasms	High fasting plasma glucose	49.1332	9.94575	109.444
	Neoplasms	Low physical activity	57.8508	12.3527	123.427
	Neoplasms	Occupational risks	-58.5121	-74.6169	-26.2075
	Neoplasms	Other environmental risks	-36.2307	-54.236	-10.2181
	Neoplasms	Tobacco	-44.4809	-61.7883	-20.5633
	Neoplasms	Unsafe sex	-34.3619	-55.0123	-5.6282
	Neurological disorders	Alcohol use	-30.215	-71.4292	64.1097
	Neurological disorders	High body-mass index	63.5593	25.6487	160.631
	Neurological disorders	High fasting plasma glucose	43.228	18.9565	76.9897
	Neurological disorders	Tobacco	-13.4668	-35.7636	20.0279
	Nutritional deficiencies	Child and maternal malnutrition	-75.6185	-81.2789	-68.9356
	Other infectious diseases	Air pollution	-80.7576	-92.8874	-51.5531
	Other infectious diseases	Child and maternal malnutrition	-72.0393	-84.9836	-48.9376
	Other infectious diseases	Drug use	-80.6007	-90.4224	-57.2783
	Other non-communicable diseases	Air pollution	-74.3606	-95.6078	30.1044
	Other non-communicable diseases	Child and maternal malnutrition	-59.509	-84.8174	40.5332
	Respiratory infections and tuberculosis	Air pollution	-85.9144	-91.3393	-78.323
	Respiratory infections and tuberculosis	Alcohol use	-82.2312	-89.1578	-71.5542
	Respiratory infections and tuberculosis	Child and maternal malnutrition	-91.6427	-95.3589	-86.3517
	Respiratory infections and tuberculosis	High fasting plasma glucose	-79.9445	-85.5386	-72.0978
	Respiratory infections and tuberculosis	Non-optimal temperature	-80.0619	-86.9937	-71.7809
	Respiratory infections and tuberculosis	Tobacco	-76.5387	-83.8237	-66.5842
	Respiratory infections and tuberculosis	Unsafe water, sanitation, and handwashing	-82.614	-87.766	-75.8168
	Self-harm and interpersonal violence	Alcohol use	-25.3451	-49.0373	13.6063
	Self-harm and interpersonal violence	Drug use	-3.40937	-40.5198	42.4688
	Self-harm and interpersonal violence	Intimate partner violence	-31.9868	-51.966	0.259873
	Self-harm and interpersonal violence	Low bone mineral density	-51.2944	-63.509	-34.9769
	Self-harm and interpersonal violence	Non-optimal temperature	-41.0814	-59.313	-13.4776
	Self-harm and interpersonal violence	Tobacco	-69.2417	-79.9052	-54.2984
	Sense organ diseases	Air pollution	-68.1261	-76.1765	-61.1007
	Sense organ diseases	High body-mass index	6.72284	-11.8065	49.3905
	Sense organ diseases	High fasting plasma glucose	-2.54778	-11.7108	9.59279
	Sense organ diseases	Occupational risks	-2.00001	-6.93656	3.3743
	Sense organ diseases	Tobacco	-44.0504	-54.1374	-32.8732
	Substance use disorders	Alcohol use	-39.4978	-49.9945	-23.9679
	Substance use disorders	Childhood sexual abuse and bullying	-34.5871	-47.3318	-16.609
	Substance use disorders	Drug use	13.0243	0.591424	27.853
	Transport injuries	Alcohol use	-26.0564	-49.8011	9.23541
	Transport injuries	Low bone mineral density	-30.9737	-49.1223	-8.66269
	Transport injuries	Non-optimal temperature	-43.218	-61.8819	-16.5369
	Transport injuries	Occupational risks	-19.2346	-38.9278	9.29351
	Transport injuries	Tobacco	-56.2445	-70.2297	-36.0424
	Unintentional injuries	Alcohol use	-38.9619	-53.8669	-18.5944
	Unintentional injuries	Low bone mineral density	-4.01901	-17.2944	10.2193
	Unintentional injuries	Non-optimal temperature	-67.1553	-77.2195	-52.9677
	Unintentional injuries	Occupational risks	-27.1064	-46.9521	-1.09721
	Unintentional injuries	Tobacco	-37.4037	-50.9249	-19.2622
